# Supplementary material for: Association between Helicobacter pylori cagA-related genes and clinical outcomes in Colombia and Japan
Source: BMC Gastroenterol. 2011 Dec 22;11:141. doi: 10.1186/1471-230X-11-141 (PMC3260095; doi:10.1186/1471-230X-11-141)
Supplement: Additional file 1 — Selected 37 genes. A total of 37 genes were selected as candidate genes from two reports (Salama et al. [17] and Romo-González et al. [16]). [file 1471-230X-11-141-S1.XLSX]

## Sheet: Sheet1
Additional File 1. Selected 37 genes
	Microarray data	Function
HP0025	negatively associated with Gastric cancer (2)	hopD, porin protein Omp2
HP0053	negatively associated with Gastritis (2)	Conserved hypothetical protein
HP0186	positively associated with cagA (1)	Conserved hypothetical protein
HP0260	positively associated with cagA (1)	Type Ⅱ DNA methyltransferase
HP0424	negatively associated with Gastric cancer (2)	Conserved hypothetical protein, plasticity zone
HP0425	negatively associated with Gastric cancer (2)	Regulation of response to acid, plasticity zone
HP0483	positively associated with cagA (1)	Type Ⅱ DNA methyltransferase
HP0484	positively associated with cagA (1)	Conserved hypothetical protein
HP0670	negatively associated with cagA (1)	Conserved hypothetical protein
HP0674	negatively associated with Gastric cancer (2)	Conserved hypothetical protein
HP0713	negatively associated with Gastritis (2)	Conserved hypothetical protein
HP0790	negatively associated with Gastric cancer (2)	prrB, Anti-codon nuclease masking agent DNA metabolism, DNA replication, recombination, and repair Modiulation of the immune response
HP0963	positively associated with cagA (1)	Conserved hypothetical protein
HP0965	associated with Gastric cancer (2)	Conserved hypothetical protein
HP0967	negatively associated with Duodenal ulcer (2)	vapD, adaptation and atypical conditions
HP0992	negatively associated with Gastric cancer (2)	Conserved hypothetical protein, plasticity zone
HP1243	positively associated with cagA (1)	omp28 (babA), OMP, adhesion
HP1381	positively associated with Duodenal ulcer (2)	Conserved hypothetical protein
HP1404	negatively associated with Gastritis (2)	hsdS, Type Ⅰrestriction enzyme S protein, DNA metabolism, restriction-modification proinflammatry gene
HP1409	negatively associated with Gastric cancer (2)	Regulation of response to environment conditions
HP1410	negatively associated with Gastric cancer (2)	Regulation of response to environment conditions
HP1417	positively associated with cagA (1)	Conserved hypothetical protein
HP1426	negatively associated with cagA (1) positively associated with Gastric cancer (2)	Conserved hypothetical protein
HP1472	negatively associated with Duodenal ulcer (2)	mod, Type ⅡS restriction enzyme M protein, putative type ⅡDNA modification enzyme (methyltransferase) DNA metabolism, restriction-modification
HP1499	positively associated with Gastritis (2)	Regulation of response to pH
JHP0045	negatively associated with cagA (1)	Putative Type Ⅱ DNA methyltransferase
JHP0046	negatively associated with cagA (1)	Putative Type Ⅱ restriction enzyme
JHP0616	positively associated with Gastric cancer (2)	Conserved hypothetical protein
JHP0630	negatively associated with Gastritis (2)	Putative Type Ⅱ restriction enzyme
JHP0925	negatively associated with Gastritis (2)	Conserved hypothetical protein, plasticity zone
JHP0927	positively associated with Gastric cancer (2)	Conserved hypothetical protein, plasticity zone
JHP0934	positively associated with Gastritis (2)	Conserved hypothetical protein, plasticity zone
JHP0940	negatively associated with Gastric cancer (2)	Proinflammatory gene, responsive to contact of H. pylori with the gastric mucosa, plasticity zone
JHP0950	positively associated with Duodenal ulcer (2)	Conserved hypothetical protein, plasticity zone
JHP0951	positively associated with Duodenal ulcer (2)	Integrase/recombinase (xercd family), plasticity zone modification of the response to low pH and iron limitation, plasticity zone
JHP0960	positively associated with Gastric cancer (2)	Homology with a gene in plasmids of Campylobacter sp., plasticity zone
JHP0961	positively associated with Gastric cancer (2)	Homology with a gene in plasmids of Campylobacter sp., plasticity zone
*bold genes mean the correlated with cagA
(1) referred from the paper by Salama et al.[17]
(2) referred from the paper by Romo-González et al.[16]
